# Supplementary material for: Non-toxigenic cases of Vibrio cholerae in Spain from 2012 to 2022
Source: Microb Genom. 2024 Dec 11;10(12):001315. doi: 10.1099/mgen.0.001315 (PMC11633944; doi:10.1099/mgen.0.001315)
Supplement: Uncited Supplementary Material 1. [file mgen-10-01315-s001.xlsx]

## Sheet: Table S1
Table S1 : Genome information, virulence and antimicrobial phenotype of the isolate sequenced for the study
		Epidemiological information								Genome information							peptid antibiotic			penam	carbapenem	macrolid	phenicol	elfamycin	fQR		Phages											Virulance genes
Source	LabN	Sampling Date	Sampling Year	Outbreak	Age	Sex	Province	Hosp	Death	BioSample accessions	Genome size	No. Contigs	N50	Coverage	rST	cgST	almF	almE	almG	CARB-9	varG	CRP	catB9	R234F EF-Tu	qnrvc4	parE D476N	VCY_phi	K139	KSF_1phi	X29	Entero_Arya	ECOO78	ECO1230	ep3	VpaM_MAR	PMG1	Plasmid	ace	ctxA	ctxB	vvhA	rtxA	rtxB	rtxC	rtxD	tlh	tdh	hlyA	zot
Human	V20200009	2020-07-01	2020	Sporadic	76	F	BARCELONA	No	no	SAMN40160502	3964199	45	330802	254.6	78296	9359	1	1	1	0	1	1	0	1	0	1	0	0	1	0	0	0	0	0	0	0	no	0	0	0	0	1	1	1	1	1	0	1	0
Human	V20200005	2020-06-26	2020	Sporadic	0	M	MURCIA	Si	Yes	SAMN40160501	4018271	62	322977	245.2	92846	9357	1	1	1	0	1	1	1	1	0	1	1	1	0	0	0	0	0	0	0	0	no	0	0	0	0	1	1	1	1	1	0	1	0
H2O	V20220037	2022-06-18	2022	Toledo	NA	NA	TOLEDO	NA	NA	SAMN40160515	4015641	70	543087	71.8	93738	12122	1	1	1	0	0	1	1	1	0	1	0	0	0	0	0	0	0	0	0	0	no	0	0	0	0	1	1	1	1	1	0	1	0
Human	V20210053	2021-10-18	2021	Sporadic	87	F	ALICANTE	No	No	SAMN40160510	3917115	158	178631	133	128439	13021	1	1	1	1	0	1	0	1	0	1	0	0	0	1	0	0	0	0	0	0	no	0	0	0	0	1	1	0	1	1	0	1	0
Human	V20190104	2019-09-11	2019	Sporadic	40	M	BARCELONA	No	unknow	SAMN40160500	3981232	41	766736	1116.1	148888	9360	1	1	1	0	1	1	0	1	0	1	1	1	0	0	0	0	0	0	0	0	no	0	0	0	0	1	1	1	1	1	0	1	0
H2O	V20220021	2022-06-18	2022	Toledo	NA	NA	TOLEDO	NA	NA	SAMN40160511	4039730	108	323942	81	148889	12124	1	1	1	0	1	1	0	1	0	1	0	1	1	0	0	1	1	0	0	0	no	0	0	0	0	1	1	1	1	1	0	1	0
H2O	V20220034	2022-06-18	2022	Toledo	NA	NA	TOLEDO	NA	NA	SAMN40160512	3989644	83	1035256	106.9	148889	12124	1	1	1	0	1	1	0	1	0	1	0	1	1	0	0	0	1	1	0	0	no	0	0	0	0	1	1	1	1	1	0	1	0
H2O	V20220038	2022-06-18	2022	Toledo	NA	NA	TOLEDO	NA	NA	SAMN40160516	4006854	51	525701	665.6	148889	12124	1	1	1	0	1	1	0	1	0	1	0	1	1	0	0	1	1	0	0	0	no	0	0	0	0	1	1	1	1	1	0	1	0
Human	V20220059	2022-08-21	2022	Almeria	0	M	ALMERÍA	Si	Yes	SAMN40160519	4143867	61	701202	406.8	148889	12124	1	1	1	0	1	1	0	1	0	1	0	1	1	0	0	0	1	0	1	0	no	0	0	0	0	1	1	1	0	1	0	1	0
H2O	V20220041	2022-08-01	2022	Melilla	NA	NA	MELILLA	NA	NA	SAMN40160517	4144155	64	700932	546.3	149091	13018	1	1	1	0	1	1	0	0	0	1	1	0	0	0	0	0	0	0	0	0	no	0	0	0	0	1	1	0	1	1	0	1	0
Human	V20200011	2020-07-13	2020	Sporadic	77	F	ALICANTE	No	no	SAMN40160504	3951157	48	373630	311.3	154669	13105	1	1	1	0	0	1	0	1	0	1	1	0	0	0	0	0	0	0	0	0	no	0	0	0	0	1	1	1	1	1	0	1	0
Human	V20200012	2020-07-22	2020	Sporadic	75	M	CASTELLÓN	Si	unknow	SAMN40160505	3942900	45	442540	235	154669	9354	1	1	1	0	0	1	0	1	0	1	0	0	0	0	0	0	0	0	0	0	no	0	0	0	0	1	1	1	1	1	0	1	0
Human	V20190068	2019-07-18	2019	Sporadic	82	M	MURCIA	No	No	SAMN40160497	3961757	51	649973	305.7	156912	9355	1	1	0	0	0	1	0	1	0	1	0	0	0	0	0	0	0	0	0	0	no	0	0	0	0	1	1	1	1	0	0	1	0
Human	V20190072	2019-07-30	2019	Sporadic	66	M	MADRID	Si	unknow	SAMN40160498	4076398	56	1042760	282	157070	9353	1	1	1	0	0	1	0	1	0	1	0	0	0	0	0	0	0	0	0	0	no	0	0	0	0	1	1	1	1	0	0	1	0
Human	V20200017	2020-09-11	2020	Sporadic	36	F	NAVARRA	No	no	SAMN40160508	4079464	84	327018	290.3	235404	13100	1	1	1	0	1	1	0	1	0	1	0	0	1	0	0	0	0	0	0	0	no	0	0	0	0	1	1	1	1	1	0	1	0
Human	V20220043	2022-08-02	2022	Melilla	51	F	MELILLA	No	no	SAMN40160518	4084189	99	267750	96.7	275934	12127	1	1	1	0	0	1	0	1	0	1	0	0	0	1	0	0	0	0	0	0	no	0	0	0	0	1	1	0	1	1	0	1	0
H2O	V20220062_2	2022-08-29	2022	Almeria	NA	NA	ALMERÍA	NA	NA	SAMN40160521	4145721	133	339369	120.3	275935	12126	1	1	1	1	0	1	1	1	0	1	0	0	0	0	0	0	0	0	0	1	no	0	0	0	0	1	1	0	1	1	0	1	0
H2O	V20220062_4	2022-08-29	2022	Almeria	NA	NA	ALMERÍA	NA	NA	SAMN40160523	4205449	107	144275	80.3	275936	13019	1	1	1	0	0	1	0	1	0	1	1	0	0	0	0	0	0	0	0	0	no	0	0	0	0	1	1	0	1	1	0	1	0
H2O	V20220062_1	2022-08-29	2022	Almeria	NA	NA	ALMERÍA	NA	NA	SAMN40160520	4046727	80	578802	120.6	275937	13022	1	1	1	0	0	1	0	1	0	1	0	0	1	0	0	0	0	0	0	0	no	0	0	0	0	1	1	0	1	1	0	1	0
H2O	V20220062_3	2022-08-29	2022	Almeria	NA	NA	ALMERÍA	NA	NA	SAMN40160522	4045613	80	578811	103.6	275937	13022	1	1	1	0	0	1	0	1	0	1	0	0	1	0	0	0	0	0	0	0	no	0	0	0	0	1	1	0	1	1	0	1	0
Human	V20190097	2019-09-03	2019	Sporadic	84	F	LORCA	Si	No	SAMN40160499	4175628	108	334618	227	275938	9356	1	1	1	1	0	1	0	1	0	1	1	1	0	0	0	0	0	0	0	0	no	0	0	0	0	1	1	1	1	1	0	1	0
H2O	V20220035	2022-06-18	2022	Toledo	NA	NA	TOLEDO	NA	NA	SAMN40160513	4185991	67	312217	110	275939	12123	1	1	1	1	0	1	0	1	0	1	0	1	0	0	0	0	0	0	0	0	no	0	0	0	0	1	1	0	1	1	0	1	0
Human	V20200010	2020-06-28	2020	Sporadic	76	M	MURCIA	Si	no	SAMN40160503	4162684	155	247559	232.7	275940	13104	1	1	1	1	0	1	0	1	0	1	1	1	0	0	0	0	0	0	0	0	no	0	0	0	0	1	1	1	1	1	0	1	0
H2O	V20220036	2022-06-18	2022	Toledo	NA	NA	TOLEDO	NA	NA	SAMN40160514	4143700	65	701115	107	275941	12125	1	1	1	1	0	1	0	1	0	1	0	0	0	0	0	0	0	0	0	0	no	0	0	0	0	1	1	0	1	1	0	1	0
Human	V20200016	2020-09-18	2020	Sporadic	66	F	VIZCAYA	Si	yes	SAMN40160507	3962090	55	422840	109.6	275942	13103	1	1	1	0	1	1	0	1	0	1	0	0	1	0	0	0	0	0	0	0	no	0	0	0	0	1	1	1	1	1	0	1	0
Human	V20200014	2020-09-17	2020	Sporadic	14	M	MADRID	No	no	SAMN40160506	4008372	163	121167	371	275943	13106	1	1	1	0	1	1	1	1	0	1	0	0	0	0	0	0	0	0	0	0	no	0	0	0	0	1	1	1	1	1	0	1	0
Human	V20200020	2020-10-01	2020	Sporadic	58	F	MURCIA	No	unknow	SAMN40160509	3979841	64	483321	464.1	275944	13101	1	1	1	0	1	1	0	1	0	1	1	0	0	0	0	0	0	0	0	0	no	0	0	0	0	1	1	1	1	1	0	1	0
[truncated: 6 more columns]

## Sheet: Table S2
Table S2 : Sequence type of sequenced isolates
id	adk	gyrB	mdh	metE	pntA	purM	pyrC	ST	Country matches
V20190068	2	44	11	64	92	8	43	1828
V20190072	1	113	7	247	109	9	179	645	Austria
V20190097	6	74	14	359	60	141	1	1829
V20190104	14	36	6	193	11	1	141	338	Burkina Faso
V20200005	11	27	15	56	19	1	4	777	USA, Chile
V20200009	1	31	56	99	70	48	13	178	Ukraine, Russia, China, Iran
V20200010	6	74	14	359	60	141	1	1829
V20200011	14	46	14	18	68	1	331	1831
V20200012	14	46	14	18	68	1	331	1831
V20200014	14	81	14	432	1	1	95	1833
V20200016	14	36	15	79	57	1	75	294	France, UK, Thailand
V20200017	2	23	52	47	89	6	43	1834
V20200020	18	36	14	79	215	72	13	1835
V20210053	17	34	25	57	37	10	26	1836
V20220021	2	23	15	69	54	1	35	1837
V20220034	2	23	15	69	54	1	35	1837
V20220035	53	137	54	9	49	60	65	1839
V20220036	1	90	14	112	176	1	47	1840
V20220037	14	128	29	87	25	9	3	1841
V20220038	2	23	15	69	54	1	35	1837
V20220041	6	4	14	35	15	3	46	67	Bangladesh
V20220043	168	36	227	127	88	1	273	1843
V20220059	2	23	15	69	54	1	35	1837
V20220062_1	131	128	109	13	5	9	75	1845
V20220062_2	1	86	96	386	2	1	173	1846
V20220062_3	131	128	109	13	5	9	75	1845
V20220062_4	65	65	14	492	61	1	38	1848
								* New assigned ST in red

## Sheet: Table S3
Table S3 : Distance matrix based on the SNP analyses of sequenced isolates.
	Reference	V20190068	V20190072	V20190097-3	V20190104	V20200005	V20200009	V20200011	V20200012	V20200018	V20210053	V20220019	V20220021	V20220034	V20220035	V20220036	V20220037	V20220038	V20220041	V20220043	V20220059	V20220062-1	V20220062-2	V20220062-3	V20220062-4	V20230134	VC2020010	VC2020014	VC2020016	VC2020017	VC2020020
Reference
V20190068	21556
V20190072	20584	21869
V20190097-3	20981	21963	18849
V20190104	21432	22716	21075	21513
V20200005	22181	22181	22287	22583	23274
V20200009	20189	21348	20663	20869	21288	22032
V20200011	21483	22096	21941	21952	22881	21933	21778
V20200012	21479	22094	21939	21951	22879	21935	21776	6
V20200018	20978	21960	18846	9	21508	22578	20866	21949	21948
V20210053	55626	56110	55397	55245	55971	56182	55451	56036	56036	55240
V20220019	257	21579	20613	21002	21456	22224	20216	21516	21512	20999	55669
V20220021	20218	21327	20785	20838	21754	21976	20330	21695	21693	20833	55517	20255
V20220034	20150	21760	20940	21295	22025	22261	20497	21678	21674	21292	55492	20180	20416
V20220035	20812	21983	18546	19143	21244	22481	20726	21933	21932	19142	55372	20839	20633	21125
V20220036	20900	22007	18262	18593	21122	22606	20750	22015	22015	18590	55462	20924	21159	21222	18914
V20220037	20150	21760	20940	21295	22025	22261	20497	21678	21674	21292	55492	20180	20416	0	21125	21222
V20220038	20218	21327	20785	20838	21754	21976	20330	21695	21693	20833	55517	20255	0	20416	20633	21159	20416
V20220041	20072	21439	20437	20764	21560	22082	20178	21430	21428	20761	55460	20125	19556	19796	20611	20663	19796	19556
V20220043	20753	21752	21148	21134	21901	22159	20952	21700	21698	21129	55278	20779	20700	21118	21050	21245	21118	20700	20604
V20220059	20218	21327	20785	20838	21754	21976	20330	21695	21693	20833	55517	20255	0	20416	20633	21159	20416	0	19556	20700
V20220062-1	21249	21687	20956	21050	21977	21878	21149	21368	21366	21047	55481	21284	20932	20952	21223	21145	20952	20932	20870	21297	20932
V20220062-2	20914	21863	18067	18512	20951	22445	20663	21947	21946	18509	55274	20932	20835	20888	18744	18804	20888	20835	20461	21075	20835	20790
V20220062-3	21249	21685	20956	21048	21975	21877	21149	21368	21366	21045	55480	21284	20930	20951	21221	21143	20951	20930	20866	21295	20930	4	20788
V20220062-4	20677	22184	20822	21134	21902	22314	20875	21650	21650	21131	55605	20716	20835	20862	20643	20851	20862	20835	20477	20840	20835	21303	20762	21303
V20230134	20827	21776	20848	21065	21807	22149	20429	21544	21542	21062	55717	20856	20460	20555	21148	21162	20555	20460	20153	20970	20460	20913	20714	20913	20739
VC2020010	20979	21961	18847	10	21509	22579	20867	21948	21947	1	55241	21000	20834	21293	19141	18591	21293	20834	20762	21130	20834	21048	18510	21046	21132	21063
VC2020014	21294	21923	20972	21215	22250	22119	21241	21899	21899	21210	55148	21332	21178	21551	21437	21349	21551	21178	21253	20397	21178	21507	21105	21506	21277	21618	21211
VC2020016	20188	21288	21048	21069	21751	22285	20519	21750	21749	21066	55765	20217	19951	20556	21042	21037	20556	19951	19998	21049	19951	21008	20860	21008	21070	20807	21067	21297
VC2020017	20235	21501	20962	21137	21833	21982	20000	21498	21498	21132	55481	20266	19868	20360	20932	20996	20360	19868	19574	20847	19868	20794	20777	20792	20811	20373	21133	21199	20197
VC2020020	19793	21293	21018	20852	21641	21742	20035	21145	21143	20847	55497	19836	19557	19845	20930	21196	19845	19557	19709	20614	19557	20594	20977	20592	20525	20124	20848	21203	19671	19491

## Sheet: Figure S1
Figure S1: Age pyramid from cases for which an isolate was sent to the National Center of Microbiology in Spain from 2012 to 2022.

## Sheet: Figure S2
Figure S2: Minimum Spanning Tree using cgMLST data (EnteroBase) for non-toxigenic V. choleare isolates. Human cases are shown in blue and environmental cases in green.
